# Supplementary material for: Extracellular Cr(VI) Reduction by the Salt-Tolerant Strain Bacillus safensis BSF-4
Source: Microorganisms. 2025 Aug 21;13(8):1961. doi: 10.3390/microorganisms13081961 (PMC12388424; doi:10.3390/microorganisms13081961)
Supplement: Supplementary file 1 [file microorganisms-13-01961-s001.zip]

Archive with 1 entries (1 files):
- microorganisms-3747365-supplementary.pdf
